# Supplementary material for: First Look at the Venom of Naja ashei
Source: Molecules. 2018 Mar 8;23(3):609. doi: 10.3390/molecules23030609 (PMC6017371; doi:10.3390/molecules23030609)
Supplement: Supplementary file 1 [file molecules-23-00609-s001.zip]

Archive with 1 entries (1 files):
- molecules-273268-supplementary.pdf
